# Supplementary material for: Comparative predictive value of nine inflammation-derived haematological indices for 28-day mortality in patients with sepsis: a multicentre retrospective cohort study
Source: Front Med (Lausanne). 2026 Jun 19;13:1857973. doi: 10.3389/fmed.2026.1857973 (PMC13328474; doi:10.3389/fmed.2026.1857973)
Supplement: Supplementary file 1 [file Data_Sheet_1.ZIP]

Archive with 11 entries (10 files):
- Supplementary Files/
- Supplementary Files/Supplementary Table S1.docx
- Supplementary Files/Supplementary Table S2.docx
- Supplementary Files/Supplementary Table S3-1.docx
- Supplementary Files/Supplementary Table S3-2.docx
- Supplementary Files/Supplementary Table S4.docx
- Supplementary Files/Supplementary Table S5.docx
- Supplementary Files/Supplementary Table S6.docx
- Supplementary Files/Supplementary Table S7.docx
- Supplementary Files/Supplementary Table S8.docx
- Supplementary Files/Supplementary Table S9.docx
